# Supplementary material for: Hypertrophic Cardiomyopathy Genotype–Phenotype Analysis in Lithuanian Single-Center Cohort
Source: Int J Mol Sci. 2025 Dec 25;27(1):221. doi: 10.3390/ijms27010221 (PMC12785989; doi:10.3390/ijms27010221)
Supplement: Supplementary file 1 [file ijms-27-00221-s001.zip]

Archive with 1 entries (1 files):
- ijms-4000226-supplementary.pdf
